# Supplementary material for: A State-of-the-Art Review of Intra-Operative Imaging Modalities Used to Quality Assure Endovascular Aneurysm Repair
Source: J Clin Med. 2023 Apr 28;12(9):3167. doi: 10.3390/jcm12093167 (PMC10179131; doi:10.3390/jcm12093167)
Supplement: Supplementary file 1 [file jcm-12-03167-s001.zip]

Archive with 4 entries (4 files):
- Supp Table 1.pdf
- __MACOSX/._Supp Table 1.pdf
- Supp Table 2.pdf
- __MACOSX/._Supp Table 2.pdf
